# Supplementary material for: Cohort Profile: VZNKUL–NMIBC Quality Indicators Program: A Flemish Prospective Cohort to Evaluate the Quality Indicators in the Treatment of Non-Muscle-Invasive Bladder Cancer
Source: Cancers (Basel). 2024 Oct 29;16(21):3653. doi: 10.3390/cancers16213653 (PMC11545168; doi:10.3390/cancers16213653)
Supplement: Supplementary file 1 [file cancers-16-03653-s001.zip]

Archive with 6 entries (6 files):
- Supp.Table S1.pdf
- Supp.Table S2.pdf
- Supp.Table S3.pdf
- Supp.Table S4.pdf
- Supp.Table S5.pdf
- Supp.Table S6.pdf
